# Supplementary material for: A novel tumor mutational burden estimation model as a predictive and prognostic biomarker in NSCLC patients
Source: BMC Med. 2020 Aug 26;18:232. doi: 10.1186/s12916-020-01694-8 (PMC7448445; doi:10.1186/s12916-020-01694-8)
Supplement: Supplementary file 2 — Additional file 2. The correlation of estimation models with gene number (1 to 30) with OS and DFS in the training set. [file 12916_2020_1694_MOESM2_ESM.zip]

Archive with 1 entries (1 files):
- Additional file 2.xlsx
