# Supplementary material for: A novel tumor mutational burden estimation model as a predictive and prognostic biomarker in NSCLC patients
Source: BMC Med. 2020 Aug 26;18:232. doi: 10.1186/s12916-020-01694-8 (PMC7448445; doi:10.1186/s12916-020-01694-8)
Supplement: Supplementary file 2 — Additional file 2. The correlation of estimation models with gene number (1 to 30) with OS and DFS in the training set. [file 12916_2020_1694_MOESM2_ESM.zip › Additional file 2.xlsx]

## Sheet: Sheet1
The correlation of estimation models with gene number (1 to 30) with OS and DFS in the training set.
Gene Number	OS p value	DFS p value	Maximal “r”	Gene symbols
1	0.018	0.1363	0.675194	TTN
2	0.0696	0.1378	0.733607	CSMD3	TTN
3	0.0313	0.1559	0.762608	RP1L1	USH2A	TTN
4	0.0016	0.0129	0.785289	PCLO	TTN	XIRP2	CSMD3
5	0.1121	0.206	0.806323	XIRP2	FLG	LRP1B	TTN	HERC2
6	0.1165	0.7845	0.824846	PCDH11X	TENM1	MUC16	PTPRD	FLG	TTN
7	0.2537	0.4499	0.827129	CSMD1	RYR3	NRXN1	ADGRV1	TTN	CACNA1E	MUC16
8	0.0657	0.1865	0.832073	ABCA13	RYR2	TTN	MUC17	FLG	XIRP2	ADGRV1	SORCS1
9	0.0778	0.1263	0.843594	NRXN1	RYR3	DNAH3	PCDH10	CSMD3	COL22A1	TTN	PTPRD	MUC16
10	0.2735	0.6592	0.860113	PEG3	LRP1B	MUC16	RP1L1	TTN	CUBN	PKHD1L1	FLG	NRXN1	ANK2
11	0.002	0.0005	0.862192	ZNF536	FAT3	COL22A1	TTN	SPHKAP	CSMD3	AHNAK2	RYR2	OBSCN	ADGRV1	PLXNA4
12	0.0433	0.0501	0.861075	USH2A	FLG	DNAH11	MUC5B	SSPO	TPTE	CDH12	LRP1B	TG	TTN	TNR	SPTA1
13	0.0996	0.056	0.872581	ADAMTS12	PAPPA2	MUC17	CUBN	FLG	TTN	DNAH9	USH2A	COL22A1	LRP1B	MYH2	RYR1	FMN2
14	0.0118	0.111	0.869877	NRXN1	FLG	ASTN1	ADAMTS12	TTN	RYR2	OBSCN	CDH9	COL6A3	TPTE	AHNAK2	CDH12	ASXL3	FBN2
15	0.0003	0.0519	0.871337	ANK2	CUBN	PEG3	CSMD2	FAT1	FLG	XIRP2	MUC5B	ZNF536	SYNE2	TG	TTN	MYH8	PCLO	COL11A1
16	0.1066	0.0935	0.883207	MROH2B	MUC16	ZNF536	COL22A1	DNAH11	RP1L1	HMCN1	PTPRD	NEB	CNTNAP2	LRP2	LRP1B	ADGRL3	MYH8	TTN	CSMD3
17	0.0374	0.286	0.889524	CDH9	PXDNL	APOB	CUBN	RELN	KEAP1	NAV3	MUC16	ADGRV1	FLG2	HMCN1	TTN	CSMD1	FLG	KIAA1109	USH2A	KMT2D
18	0.1159	0.2765	0.884753	MUC16	AHNAK2	TTN	LRP1B	COL6A3	ZNF804A	FAT1	COL11A1	MRC1	MROH2B	CSMD3	NF1	PCDH11X	CDH9	RP1L1	CSMD2	RELN	OBSCN
19	0.1174	0.5514	0.897465	RYR1	TENM1	MUC17	CACNA1E	CSMD2	TTN	COL11A1	MUC16	LRP1B	PAPPA2	PCDH11X	FAT1	NAV3	CDH9	OBSCN	NALCN	FLG	FAT3	ANKRD30A
20	0.2947	0.2813	0.890808	MUC16	PAPPA2	FAT3	DNAH3	CSMD1	RELN	CSMD3	PXDNL	ADGRV1	NPAP1	COL6A3	SORCS1	CPS1	PCLO	COL22A1	PCDH15	SPHKAP	ZNF536	RYR2	EPHA5
21	0.0128	0.0732	0.901064	DMD	ERICH3	PXDNL	OBSCN	FAT3	CACNA1E	AHNAK2	TTN	LRP1B	FLG	SPHKAP	TENM1	ADGRB3	PCDH10	MUC16	COL12A1	CPS1	AHNAK	PKHD1L1	RYR1	ADAMTS12
22	0.6555	0.5696	0.903696	ADGRV1	LRP1B	PAPPA2	SSPO	APOB	PXDNL	PCLO	SI	RP1L1	MUC16	PCDH11X	CTNNA2	TTN	ASTN1	CSMD1	MXRA5	ANK2	COL11A1	CACNA1E	USH2A	XIRP2	BRINP3
23	0.0067	0.0025	0.907082	UNC13C	HMCN1	ZNF536	KMT2D	USH2A	XIRP2	PCDH15	AHNAK2	ADGRL3	RELN	NF1	TTN	ADGRG4	CUBN	CACNA1E	MRC1	COL11A1	NAV3	CSMD1	APOB	CSMD3	COL22A1	EPHA5
24	0.0625	0.5186	0.907327	MUC17	SPHKAP	AHNAK2	FBN2	RYR1	CNTNAP5	ADAMTS12	CTNNA2	CDH10	UNC13C	ZNF804A	FLG	MYH1	ADGRL3	CDH9	CSMD3	SYNE2	TTN	ADGRG4	USH2A	CACNA1E	MUC16	OBSCN	PKHD1L1
25	0.0795	0.0109	0.906804	SPHKAP	TNR	NPAP1	MUC5B	NRXN1	HMCN1	COL22A1	FAT4	HYDIN	PAPPA2	LRP1B	CSMD3	RYR1	PCLO	CTNNA2	TTN	KEAP1	ABCA13	RYR2	ADGRV1	DMD	PCDH10	EPHA5	TPTE	FLG
26	0.1006	0.0747	0.90814	MUC16	HYDIN	SI	DMD	MROH2B	FLG	ZNF536	CRB1	UNC13C	FMN2	RYR3	PCDH15	CUBN	SYNE2	FLG2	SPHKAP	COL11A1	PCDH11X	AHNAK2	LRP1B	PKHD1L1	TTN	NPAP1	HERC2	COL22A1	LAMA2
27	0.0971	0.1555	0.91116	NRXN1	RELN	FLG	APOB	DNAH8	CSMD2	PXDNL	PLXNA4	PTPRD	LRRC7	RYR2	FAT1	MUC5B	MUC16	NAV3	KMT2D	DNAH5	ADGRV1	MYH1	HMCN1	KEAP1	LRP1B	CNTNAP2	AHNAK2	TTN	TENM1	ANKRD30A
28	0.0417	0.0044	0.913638	FAT1	ANK2	COL22A1	CDH10	TNR	CNTNAP5	PLXNA4	NPAP1	CUBN	TTN	RYR1	PTPRD	NAV3	ZNF536	OBSCN	KMT2D	CSMD3	MRC1	COL11A1	FLG2	FLG	CSMD1	RELN	COL6A3	DNAH3	DMD	SYNE2	MROH2B
29	0.0853	0.2917	0.913633	RYR1	FLG	SSPO	MYH8	DNAH8	MYH1	APOB	RYR2	PTPRD	KEAP1	SPTA1	NAV3	ZNF536	TENM1	FAT3	EPHA5	LRRC7	ZNF804B	MUC16	TTN	ADAMTS12	PCDH15	CRB1	TNR	TPTE	AHNAK2	CSMD3	ASXL3	PLXNA4
30	0.172	0.089	0.917857	AHNAK2	MXRA5	TNR	TNN	DNAH9	MUC16	COL22A1	CRB1	SPTA1	SSPO	UNC13C	PCDH15	ADGRG4	NALCN	ZNF536	HCN1	NEB	DNAH3	BRINP3	CACNA1E	AHNAK	LRP2	TTN	APOB	CUBN	USH2A	RYR3	RYR1	PCDH11X	FLG
